# Supplementary material for: Refugees/Immigrants and leishmaniasis in the world’s largest hosting country, Türkiye: A systematic review
Source: PLoS Negl Trop Dis. 2025 Apr 7;19(4):e0012947. doi: 10.1371/journal.pntd.0012947 (PMC12005488; doi:10.1371/journal.pntd.0012947)
Supplement: S1 Data — (XLSX) [file pntd.0012947.s003.xlsx]

## Sheet: LR_Data
Ref N in manuscript	Table row	Reference	Studied year	Disease form	F	M	Province studied	Diagnostic method	Total positive	Total population number (n)	Turkish	Syrian	Other Countries	Subtype of CL	Most common age range (yrs)
11	1	Kocarslan et al., 2013 (1)	2012-2013	CL	22	32	Şanlıurfa	Mic&Hist	54	54	30	24	na	Noduloulcerative (57%) and Papulonodular (33%)	0-20 (67%)
12	2	Turan et al., 2014 (2)	na	CL	0	2	Şanlıurfa	Mic	2	2	1	1	na	Papular	na
13	3	Salman et al., 2014 (3)	2010-2013	CL	47	30	Gaziantep	Mic	77	416	15	62	na	na	0-19 (68%)
14	4	Turhanoglu et al., 2014 (4)	2005-2013	CL	41	15	Diyarbakır	Mic	56	128	47	9	na	Papular and ulcerated	0-20
6	5A	Koltaş et al., 2014 (5)	2003-2013	CL	na	na	Adana,Şanlıurfa, Hatay, Gaziantep, Kahramanmaraş, Diyarbakır	Mol	107	167	93	14	na	na	na
15	6	Inci et al., 2015 (6)	2011-2014	CL	60	50	Kahramanmaraş	Mic&Hist	110	110	34	76	na	Noduloulcerative (54%) and Papulonodular (43%)	0-20 (53%)
16	7A	Aydın Teke et al., 2015 (7)	na	CL	0	1	Ankara	Microscopy	1	1	-	1	na	Ulcerated	3
17	8	Turan et al., 2015 (8)	2012	CL	742	628	Şanlıurfa	Mic&Hist	1370	1370	685	685	na	Ulcerated (48%) and Nodular (49%)	0-15
18	9	Demirkan et al., 2015 (9)	2014-2015	CL	101	77	Birecik	Mic&Hist	178	178	42	136	na	na	1-20 (78%)
19	10	Korkmaz et al., 2015 (10)	2013-2014	CL	299	336	Gaziantep	Mic&Hist	635	635	67	568	na	na	0-20 (66%)
20	11	Ozkeklikci et al., 2017 (11)	2009-2015	CL	129	134	Gaziantep	Mic&Mol	263	567	88	174	1 (Afghanistan)	na	0-20 (54%)
21	12	Karakuş et al., 2019 (12)	2014-2018	CL	na	na	İstanbul	Mic&Mol	25	25	0	25	na	na	na
22	13	Eroglu & Özgöztaşı, 2019 (13)	2013-2015	CL	482	418	Gaziantep	Mic	900	1100	55	845	na	Papular and Nodular	0-20 (68%)
23	14	Kaya et al., 2020 (14)	2015-2018	CL	47	74	Hatay	Mic	121	121	34	87	na	Papular (67%), Nodular (11%), Plaque 14%) and Ulcerated (7%)	0-18 (100%)
24	15	Kurt et al., 2020 (15)	2006-2018	CL	12	21	Erzurum	Hist	33	40	27	2	4 (Afghanistan)	na	na
25	16	Yazisiz et al., 2020 (16)	2010-2019	CL	98	97	Antalya	Mic	37	195	17	19	1 (Libya)	na	na
26	17	Zeyrek et al., 2020 (17)	2016	CL	5	9	Şanlıurfa	Mic&Mol	14	14	10	4	na	na	na
27	18	Serarslan et al., 2020 (18)	2017-2019	CL	33	51	Hatay	Mol	84	84	16	68	na	na	na
28	19	Yentur Doni et al., 2020 (19)	2015-2017	CL	69	85	Şanlıurfa	Mic&Mol	154	196	94	60	na	Ulcerated (51%), Nodular (44%) and Papular (5%)	na
	20	Alshekissa A., 2021 (20)	2019-2021	CL	8	8	Mersin	Mic&Mol	6	16	1	5	na	na	na
30	21	Sirekbasan & Polat, 2021 (21)	2002-2017	CL	15	14	İstanbul	Mic	29	77	22	4	3 (2 Afghanistan and 1 Turkmenistan)	na	na
31	22	Altinel & Taş, 2022 (22)	2010-2017	CL	32	49	İstanbul	Mic	81	81	3	56	22 (13 Iraq, 4 Somalia, 3 Iran, 1 Tunisia and 1 Morocco)	Crusted papular (97%)	0-18 (46%)
6	5B	Koltaş et al., 2014 (5)	2003-2013	VL	na	na	Adana, Hatay, Şanlıurfa, Gaziantep, Kahramanmaraş, Diyarbakır	Molecular	63	113	51	12	na	na	na
16	7B	Aydın Teke et al., 2015 (7)	na	VL	0	1	Ankara	Microscopy	1	1	-	1	na	na	na
32	23	Alabaz et al., 2022 (23)	na	VL	10	20	Adana, Hatay, Gaziantep, Osmaniye, Adıyaman	Microscopy, Molecular, Rapid Test	30	30	24	6	na	na	na
								CL	4337	5577	1381	2925	31
								VL	94	144	75	19	na
								TOTAL	4431	5721	1456	2944	31

## Sheet: molecular studies
References	PCR Type	Gene region	Total Positive	L. infantum		L. tropica		L. major		L. donovani
				Local	Imm	Local	Imm	Local	Imm	Local	Imm
CL
Koltas et al., 2014 (5)	RT-PCR&Sequencing	kDNA&ITS1	107	39	-	45	-	9	14	-	-
Özkeklikçi et al., 2017 (11)	RT-PCR	ITS-1	20	1	1	13	5	-	-	-	-
Karakuş et al., 2019 (12)	RT-PCR (MLMT)	ITS-1	24	-	-	-	24	-	-	-	-
Yıldız Zeyrek et al., 2020 (17)	RT-PCR	ITS-1	14	4	1	6	2	-	1	-	-
Seraslan et al., 2020 (18)	PCR-RFLP	ITS-1	84	11	1	5	67	-	-	-	-
Yentur Doni et al., 2020 (19)	PCR-RFLP	ITS-1	154	-	2	89	51	5	7	-	-
Alshekissa A., 2021 (20)	Conventional	Miniexon	6	-	-	-	-	-	-	-	-
Total			409	55	5	158	149	14	22	-	-
VL
Koltaş et al., 2014 (5)	RT-PCR&Sequencing	kDNA&ITS1	63	38	-	6	-	-	-	7	12
Alabaz et al., 2022 (23)	RT-PCR, PCR-RFLP& Sequencing	kDNA&ITS1	27	8	4	6	1	-	-	7	1
Total			90	46	4	12	1	-	-	14	13
		CL	409	55	5	158	149	14	22	0	0
		VL	90	46	4	12	1	0	0	14	13
		TOTAL	499	101	9	170	150	14	22	14	13

## Sheet: References
	REFERENCES
1	Koçarslan S, Turan E, Ekinci T, Yesilova Y, Apari R. Clinical and histopathological characteristics of cutaneous Leishmaniasis in Sanliurfa City of Turkey including Syrian refugees. Indian J Pathol Microbiol. 2013;56(3):211-5.
2	Turan E, Yeşilova Y, Başaran YK, Akal A. Presentation of two cases with periocular cutaneous leishmaniasis leading to ptosis. Turkderm. 2014;48:43-6
3	Salman IS, Vural A, Unver A, Saçar S. [Cutaneous leishmaniasis cases in Nizip, Turkey after the Syrian civil war]. Mikrobiyol Bul. 2014;48(1):106-13
4	Turhanoglu M, Alp Erdal S, Bayindir Bilman F. [A nine-year evaluation of cutaneous leishmaniasis patients in Diyarbakir Training and Research Hospital, Turkey]. Mikrobiyol Bul. 2014;48(2):335-40
5	Koltas IS, Eroglu F, Alabaz D, Uzun S. The emergence of Leishmania major and Leishmania donovani in southern Turkey. Trans R Soc Trop Med Hyg. 2014;108(3):154-8
6	Inci R, Ozturk P, Mulayim MK, Ozyurt K, Alatas ET, Inci MF. Effect of the Syrian Civil War on Prevalence of Cutaneous Leishmaniasis in Southeastern Anatolia, Turkey. Med Sci Monit. 2015;21:2100-4
7	Aydın Teke T, Metin Timur Ö, Gayretli Aydın ZG, Öz N, Bayhan G, Yılmaz N, et al. [Three Pediatric Cases of Leishmaniasis with Different Clinical Forms and Treatment Regimens]. Turkiye Parazitol Derg. 2015;39(2):147-50
8	Turan E, Yeşilova Y, Sürücü HA, Ardic N, Doni N, Aksoy M, et al. A Comparison of Demographic and Clinical Characteristics of Syrian and Turkish Patients with Cutaneous Leishmaniasis. Am J Trop Med Hyg. 2015;93(3):559-63
9	Demirkan S, Özlü E, Yıldırım M. An endemic region for cutaneous leishmaniasis: Birecik. Journal of Clin Anal Med. 2015;6(Suppl 4):510-3
10	Korkmaz S, Özgöztaşı O, Kayıran N. [The Assesment of Cutaneous Leishmaniasis Patients Admiting to Gaziantep University of Medicine Faculty Leishmaniasis Diagnosis and Treatment Center]. Turkiye Parazitol Derg. 2015;39(1):13-6
11	Özkeklikçi A, Karakuş M, Özbel Y, Töz S. The new situation of cutaneous leishmaniasis after Syrian civil war in Gaziantep city, Southeastern region of Turkey. Acta Trop. 2017;166:35-8
12	Karakuş M, Çizmeci Z, Karabela Ş N, Erdoğan B, Güleç N. The impact of refugees on leishmaniasis in Turkey: a new Syrian/Turkish Leishmania tropica population structure described by multilocus microsatellite typing (MLMT). Parasitol Res. 2019;118(9):2679-87
13	Eroglu F, Ozgoztasi O. The increase in neglected cutaneous leishmaniasis in Gaziantep province of Turkey after mass human migration. Acta Trop. 2019;192:138-43
14	Kaya OM, Serarslan G, Dirican E. Evaluation of clinical and demographic characteristics of Turkish and Syrian pediatric cutaneous leishmaniasis patients from Hatay, Turkey after the Syrian civil war. Postepy Dermatol Alergol. 2020;37(2):229-33
15	Kurt A, Ozmen S, Ceylan O. Examination of cutaneous leishmania patients with histopathological diagnosis in a non- endemic region Erzurum, Turkey. Cukurova Med J. 2020;45(1):232-8
16	Yazısız H, Cekin Y, Aydın-Tigli G, Koclar F, Gur N. Retrospective Evaluation of Cutaneous Leishmaniasis Results: Data from a Tertiary Hospital in Antalya. Akdeniz Med J. 2020;6(3):506-10
17	Yıldız Zeyrek F, Töz S, Uluca N, Doni N, Toprak Ş, Özbel Y. [Cutaneous Leishmaniasis Cases Caused by Leishmania infantum in Şanlıurfa Province, Turkey]. Mikrobiyol Bul. 2020;54(4):647-5
18	Serarslan G, Kaya Ö M, Demirkazık M, Yaman M. Leishmania species diversity in the South of Turkey and the impact of migration from Syria. Travel Med Infect Dis. 2020;37:101857
19	Yentur Doni N, Gurses G, Dikme R, Aksoy M, Yildiz Zeyrek F, Simsek Z, et al. Cutaneous Leishmaniasis due to Three Leishmania Species Among Syrian Refugees in Sanliurfa, Southeastern Turkey. Acta Parasitol. 2020;65(4):936-48
20	Alshekiss A. Investigation of Leishmania parasite in suspected cases of cutaneous leishmaniasis. Master Thesis. The University of Mersin. 2021. Available from:https://tez.yok.gov.tr/UlusalTezMerkezi/tezSorguSonucYeni.jsp.
21	Sirekbasan S, Polat E. A Retrospective Study of Cutaneous and Visceral Leishmaniasis in Istanbul, Turkey. J Infect Dev Ctries. 2021;15(4):595-8
22	Altinel Y, Tas B. How to Predict the Diagnosis of Cutaneous Leishmaniasis in a Non-Endemic Region. Indian J Dermatol. 2022;67(3):232-8
23	Alabaz D, Eroğlu F, Elçi H, Çay Ü. Identification of Leishmania tropica from Pediatric Visceral Leishmaniasis in Southern Mediterranean Region of Turkey. Mediterr J Hematol Infect Dis. 2022;14(1):e2022053

## Sheet: For Fig2_Map
city
Ankara	0.03
Erzurum	0.06
Mersin	0.1
Antalya	0.6
Adana	1
Diyarbakır	1.3
İstanbul	3
Maraş	3.6
Hatay	6.3
Şanlıurfa	32
Gaziantep	57.3
